# Supplementary material for: Does Robot Assisted Laparoscopy (RAL) Have an Advantage in Preservation of Ovarian Reserve in Endometriosis Surgery? Comparison of Single-Port Access (SPA) RAL and SPA Laparoscopy
Source: J Clin Med. 2023 Jul 14;12(14):4673. doi: 10.3390/jcm12144673 (PMC10380253; doi:10.3390/jcm12144673)
Supplement: Supplementary file 1 [file jcm-12-04673-s001.zip]

Archive with 1 entries (1 files):
- jcm-2474189-supplementary.pdf
